# Supplementary material for: Moderate intensity continuous versus high intensity interval training: Metabolic responses of slow and fast skeletal muscles in rat
Source: PLoS One. 2023 Oct 4;18(10):e0292225. doi: 10.1371/journal.pone.0292225 (PMC10550171; doi:10.1371/journal.pone.0292225)
Supplement: S1 File — UNTR 7065* was used as an internal control for each blot. GAPDH protein expression was used as a control for each protein of interest (PGC-1α, AMPKα and p-AMPKα). For PGC-1α, AMPKα and p-AMPKα blots, top bands represent proteins of interest, indicated by an arrow. U: UNTR, n = 7; M: MICT, n = 6; H: HIIT, n = 8. (ZIP) [file pone.0292225.s001.zip]

Archive with 1 entries (1 files):
- S1_Soleus blots.docx
